# Supplementary material for: Integrative snRNA‐seq, molecular docking and dynamics simulations identifies Lasmiditan as drug candidate for Alzheimer's disease
Source: Clin Transl Med. 2025 Aug 15;15(8):e70443. doi: 10.1002/ctm2.70443 (PMC12356828; doi:10.1002/ctm2.70443)
Supplement: Supplementary file 3 — Supporting information [file CTM2-15-e70443-s002.csv]

drug	drug name	Studied in AD	NFIB	PAX6	BAZ2B	Stat5b	MEF2A	HIVEP3	Stat5a	SOX10	NKX62	THRB	APP	MYR	ZEB2	ST18	ETV6	CREB5	MAFB	Notch1	FOSL2	TCF4	MEF2C	KCNH8	ZNF536
DB00525	Tolnaftate	no	-9.9	-9.6	-7.4	-8.8	-9.5	-9	-9.6	-9.1	-8.8	-8.5	-7.2	-8.4	-7.9	-8.5	-7.3	-6.5	-7.6	-7.5	-7.4	-6.9	-5.8	-5.9	-5.2
DB00563	Methotrexate	yes	-8.9	-8.9	-7	-9.5	-9.1	-8.8	-9.5	-8.4	-8.4	-8.1	-7	-8	-7.8	-7.7	-7.7	-5.5	-7.8	-7.1	-7.4	-6.3	-5.1	-5.9	-5.7
DB00589	Lisuride	yes	-8.3	-7.5	-6.6	-9.1	-7.9	-8.1	-8.7	-7.5	-7.6	-7.2	-7.1	-7.1	-7.6	-6.8	-7.3	-6.1	-6.8	-5.9	-6.8	-6.3	-3	-3.1	-3.6
DB00862	Vardenafil	yes	-8.7	-8.9	-6.5	-8.5	-10.2	-8.9	-8.7	-8.5	-7.5	-8.4	-7	-7.4	-7.6	-7.8	-8.2	-5.5	-6.9	-7	-6.9	-7.1	-4.9	-4.7	-5
DB04842	Fluspirilene	yes	-9.1	-9	-8.2	-9.4	-9.2	-10.3	-9.8	-9.3	-9.2	-9	-9.1	-8.6	-8.8	-8.3	-8.7	-5.8	-8.9	-9	-8.1	-6.8	-5.3	-5	-4.5
DB08934	Sofosbuvir	yes	-8.7	-10	-6.8	-10.3	-9.7	-9.4	-9.9	-9.1	-8.5	-7.6	-8.6	-8.3	-8.1	-8.7	-7.7	-7	-8	-8.7	-7.9	-6.7	-4.1	-5.9	-4
DB09030	Vorapaxar	no (blood clot)	-9.2	-8.4	-7.9	-8.7	-8.1	-8.5	-8.4	-8.4	-7.6	-7.7	-8.2	-7.5	-7.7	-7.2	-7.1	-6.2	-6.8	-6.9	-6.4	-5.5	-3.4	-4.1	-3
DB09074	Olaparib	yes	-9.1	-8.6	-6.6	-8	-8	-7.4	-7.3	-6.9	-6.3	-7.5	-7.9	-7.7	-7.6	-7	-6.6	-5.9	-5.8	-6.4	-6.3	-5	-3.9	-4.7	-4.5
DB09335	Alatrofloxacin	no, withdrawn	-8.7	-8.8	-6.3	-9.1	-8.6	-8.6	-8.4	-8.1	-8.7	-7.7	-7.1	-7.3	-7.8	-7.5	-7.4	-5.1	-7.5	-7.2	-6.8	-6.2	-3.4	-3.5	-3.6
DB11732	Lasmiditan	no	-8.6	-8.5	-5.5	-9.3	-8.5	-8.4	-8.5	-7.7	-7.8	-7.6	-7	-7.1	-7.8	-6.9	-8	-6.7	-6.4	-6.4	-6.3	-5.6	-4.9	-4.3	-3.3
DB11799	Bictegravir	no	-8.5	-9.5	-5	-9	-9.2	-9.8	-10	-9.5	-9.6	-8.5	-8.5	-8.4	-8.2	-8.8	-8.4	-6.7	-8.2	-7.8	-7.5	-6.7	-5.6	-5.4	-4.9
DB16098	Atogepant	no	-8.9	-8.2	-5.7	-7.9	-8.6	-8.2	-7.8	-8	-7.4	-7.4	-7.7	-7.7	-7.8	-7.3	-6.7	-6.1	-6.8	-7.1	-6.6	-6.1	-4.5	-3.1	-3.1
