# Supplementary material for: Integrative snRNA‐seq, molecular docking and dynamics simulations identifies Lasmiditan as drug candidate for Alzheimer's disease
Source: Clin Transl Med. 2025 Aug 15;15(8):e70443. doi: 10.1002/ctm2.70443 (PMC12356828; doi:10.1002/ctm2.70443)
Supplement: Supplementary file 4 — Supporting information [file CTM2-15-e70443-s003.csv]

	Drug	Protein	Protein RMSD ()	Ligand RMSD ()	Protein SASA (_)	Ligand SASA (_)	H-Bonds (mean ± std) [min, max]
1	Vorapaxar	ZEB2	5.71 ± 1.17	6.43 ± 2.19	60.84 ± 2.15	8.25 ± 0.07	35.22 ± 4.01 [23, 47]
2	Vorapaxar	APP	4.15 ± 0.99	19.40 ± 7.78	36 .22 ± 1.74	8.27 ± 0.07	15.20 ± 3.58 [5, 26]
3	Vorapaxar	PAX6	4.67 ± 0.81	4.97 ± 1.35	65.34 ± 1.37	8.44 ± 0.08	45.72 ± 5.20 [30, 62]
4	Vorapaxar	ETV6	5.21 ± 1.15	12.75 ± 4.92	89.97 ± 1.90	8.63 ± 0.07	64.70 ± 4.89 [47, 79]
5	Vorapaxar	ST18	10.57 ± 2.51	13.30 ± 6.73	101.39 ± 2.75	8.28 ± 0 .06	29.13 ± 5.07 [15, 45]
6	Bictegravir	ZEB2	4.79 ± 0.77	7.20 ± 2.91	59.14 ± 1.53	6.56 ± 0.05	35.99 ± 4.11 [22, 50]
7	Bictegravir	APP	3.34 ± 0.61	12.72 ± 8.42	38.86 ± 1.15	6.53 ± 0.05	13.14 ± 2.48 [7, 20]
8	Bictegravir	PAX6	8.73 ± 3.02	8.60 ± 3.87	73.86 ± 1.64	6.89 ± 0.05	45.80 ± 5.56 [29, 61]
9	Bictegravir	ETV6	3.34 ± 0.75	11.70 ± 6.20	78.89 ± 2.19	6.56 ± 0.05	70.22 ± 4.88 [54, 86]
10	Bictegravir	ST18	13.72 ± 4.36	12.70 ± 7.82	98.38 ± 4.12	6.55 ± 0.05	29.15 ± 4.58 [14, 44]
11	Tonaftate	ZEB2	5.48 ± 1.15	13.56 ± 4.94	61.12 ± 1.74	5.66 ± 0.04	37.15 ± 4.72 [23, 52]
12	Tonaftate	APP	6.14 ± 1.50	22.69 ± 10.72	44.53 ± 2.06	5.70 ± 0.04	15.96 ± 3.05 [6, 24]
13	Tonaftate	PAX6	5.73 ± 1.27	6.84 ± 2.71	69.20 ± 2.18	5.70 ± 0.04	48.89 ± 4.43 [31, 62]
14	Tonaftate	ETV6	3.13 ± 0.75	23.04 ± 10.65	82.89 ± 2 .16	5.70 ± 0.04	65.94 ± 5.42 [44, 82]
15	Tonaftate	ST18	10.25 ± 2.44	21.27 ± 8.09	102 .45 ± 2.64	5.71 ± 0.03	24.01 ± 3.89 [12, 37]
16	Fluspirilene	ZEB2	6.17 ± 1.64	10.11 ± 3.40	60.90 ± 1.63	7.80 ± 0.15	37.62 ± 5.75 [20, 53]
17	Fluspirilene	APP	6.63 ± 1.74	14.51 ± 6.95	38.22 ± 1.53	7.72 ± 0 .07	14.65 ± 3.46 [6, 26]
18	Fluspirilene	PAX6	5.36 ± 1.16	9.66 ± 3.43	76.47 ± 1.53	7.86 ± 0.08	44.93 ± 4.88 [31, 64]
19	Fluspirilene	ETV6	3.26 ± 0.56	25.61 ± 9.89	79 .46± 2.44	7.79 ± 0.15	68.39 ± 5.13 [51, 83]
20	Fluspirilene	ST18	11.65 ± 3.28	9.52 ± 4.35	102.34 ± 4.00	7.84 ± 0.08	28.11 ± 4.91 [10, 44]
21	Lisuride	ZEB2	6.56 ± 1.94	14.53 ± 7.78	59.52 ± 1.47	6.02 ± 0.08	36.02 ± 4.47 [21, 49]
22	Lisuride	APP	5.86 ± 1.53	26.72 ± 8.63	37.89 ± 1.74	6.17 ± 0.05	14.60 ± 2.57 [5, 24]
23	Lisuride	PAX6	6.49 ± 1.89	7.26 ± 3.57	74.34 ± 1.43	6.65 ± 0.04	46.51 ± 5.09 [30, 63]
24	Lisuride	ETV6	4.17 ± 0.82	6.10 ± 3.05	85.03 ± 2.38	6.01 ±0.07	65.57 ± 5.18 [50, 80]
25	Lisuride	ST18	10.29 ± 2.48	17.33 ± 7.04	105.71 ± 2.00	7.78 ± 0.13	21.64 ± 3.62 [12, 35]
26	Lasmiditan	ZEB2	5.89 ± 1.09	6.26 ± 2.09	62.18 ± 1.61	6.51 ± 0.04	34.72 ± 4.21 [22, 48]
27	Lasmiditan	APP	4.34 ± 1.33	16.57 ± 5.48	40.33 ± 1.63	6.15 ± 0.08	16.90 ± 3.24 [6, 26]
28	Lasmiditan	PAX6	4.49 ± 1.07	18.26 ± 8.33	70.83 ± 1.80	6.21 ± 0.05	47.82 ± 4.36 [33, 60]
29	Lasmiditan	ETV6	2.98 ± 0.69	23.80 ± 9.04	76.35 ± 1.65	6.15 ± 0.07	68.38 ± 5.22 [50, 83]
30	Lasmiditan	ST18	9.45 ± 2.05	27.96 ± 10.40	107.04 ± 3.22	6.14 ± 0.07	22.49 ± 4.54 [10, 36]
31	Olaparib	ZEB2	6.54 ± 1.36	10.36 ± 4.31	63.30 ± 2.42	7.03 ± 0.09	36.30 ± 3.90 [25, 48]
32	Olaparib	APP	7.84 ± 1.73	22.77 ± 8.74	42.53 ± 1.28	7.02 ± 0.11	16.83 ± 2.90 [8, 27]
33	Olaparib	PAX6	3.51 ± 0.78	6.03 ± 1.78	68.55± 1.70	7.06 ± 0.06	47.92 ± 4.93 [32, 62]
34	Olaparib	ETV6	4.27 ± 0.82	14.41 ± 4.41	83.15 ± 2.06	7.03 ± 0.09	71.20 ± 5.54 [53, 89]
35	Olaparib	ST18	13.42 ± 2.64	12.85 ± 3.92	97 .44± 3.20	7.05 ± 0.09	27.49 ± 3.72 [14, 43]
