# Supplementary material for: Integrative snRNA‐seq, molecular docking and dynamics simulations identifies Lasmiditan as drug candidate for Alzheimer's disease
Source: Clin Transl Med. 2025 Aug 15;15(8):e70443. doi: 10.1002/ctm2.70443 (PMC12356828; doi:10.1002/ctm2.70443)
Supplement: Supplementary file 5 — Supporting information [file CTM2-15-e70443-s001.csv]

Target	Druggable Pockets � 0.7 Drug Score	Drug Score	Volume (�_)	Hydrophobicity	Hydrophobic Interactions	H-Bond Acceptors	H-Bond Donors
ETV6	1	0.84	804.6	0.49	67	45	25
KCNH8	9	0.81	4800.4	0.57	398	234	63
FOSL2	4	0.81	633.9	0.44	60	48	29
HIVEP3	9	0.86	770.3	0.53	79	48	22
MAFB	2	0.79	1039.9	0.67	186	70	21
NFIB	4	0.81	2856	0.53	203	127	54
THRB	1	0.85	631.4	0.35	23	33	10
MYRF	2	0.77	921.5	0.44	67	49	37
TCF4	0	0.67	333.6	0.5	22	18	4
ZEB2	1	0.77	466.9	0.37	36	44	18
APP	0	0.41	351	0.67	70	22	12
PAX6	0	0.59	417.9	0.48	30	16	16
ZNF536	11	0.8	4095.1	0.65	340	132	53
BAZ2B	2	0.81	325.6	0.38	29	34	13
MEF2A	5	0.81	1401.3	0.63	165	77	20
MEF2C	5	0.81	1140	0.59	106	56	17
STAT5B	10	0.88	631.9	0.4	31	32	15
NKX6-2	2	0.78	2379.2	0.56	167	87	45
NOTCH1	0	0.24	130.4	0.43	18	18	6
SOX10	2	0.81	5003.5	0.54	356	212	96
ST18	0	0.69	341.4	0.64	58	22	11
STAT5A	5	0.76	611.7	0.47	36	24	17
